# Supplementary material for: A Taxonomic Revision of the Wallemia sebi Species Complex
Source: PLoS One. 2015 May 27;10(5):e0125933. doi: 10.1371/journal.pone.0125933 (PMC4446336; doi:10.1371/journal.pone.0125933)
Supplement: S1 Table — Sequences for MCM7, TSR1, RPB1 and RPB2 from strain CBS 633.66 were extracted from the Joint Genome Institute (JGI) MycoCosm site. (XLSX) [file pone.0125933.s004.xlsx]

## Sheet: Sheet1
S1 Table. Strains included in the present study, with their original sources and GenBank accession numbers for ITS, MCM7, TSR1, RPB1, RPB2 and HAL2 sequences.
Sequences for MCM7, TSR1, RPB1 and RPB2 from strain CBS 633.66 were extracted from the Joint Genome Institute (JGI) MycoCosm site.
					GeneBank accession no.
Taxon	Strain number	Citation	Substrate	Country	ITS	MCM7	TSR1	RBP1	RBP2	HAL2
W. sebi	CBS 818.96NT	[3]	Sunflower seed	Sweden	AY328915	KM034937	KM035026	KM035115	KM035204	–
clade 1	CBS 110582a	[3]	Hypersaline water of saltern	Namibia	AY302499	KM196298	KM196448	KM196319	KM196401	KM196239
33 strains	CBS 110584	[3]	Air from domestic interior	United Kingdom	AY302501	KM196305	KM196455	KM196355	–	KM196247
	CBS 110585	[3]	Barley	United Kingdom	AY302502	KM217172	KM196467	KM196365	–	KM196259
	CBS 110590	[3]	Hay sample associated with livestock toxicosis	United Kingdom	AY302506	KM196308	KM196458	KM196358	–	KM196250
	CBS 110591	[3]	Rye	Sweden	AY302507	KM196310	KM196460	KM196360	KM196409	KM196252
	CBS 110592	[3]	Wheat	United Kingdom	AY302508	KM196306	KM196456	KM196356	KM196406	KM196248
	CBS 110594	[3]	Domestic interior, uninhabited flat	United Kingdom	AY302510	KM196315	KM196465	KM196363	–	KM196256
	CBS 110595	[3]	Domestic interior, dormitory	United Kingdom	AY302511	KM034984	KM035073	KM035162	KM035250	KM196253
	CBS 110597	[3]	Wheat	United Kingdom	AY302512	KM196316	KM196466	KM196364	KM196414	KM196257
	CBS 110600	[3]	Hypersaline water of Dead Sea	Israel	AY302513	KM196304	KM196454	KM196354	KM196405	KM196246
	CBS 110620	[3]	Domestic interior, dormitory	United Kingdom	AY302515	KM034985	KM035074	KM035163	KM035251	KM196258
	CBS 196.56	[3]	Human chronic ulcerative skin infection	The Netherlands	AY302526	KM034983	KM035072	KM035161	KM035249	KM196260
	CBS 200.33	[3]	Unknown	Italy	AY302519	KM196309	KM196459	KM196359	KM196408	KM196251
	CBS 202.33	[3]	Sea salt	Unknown	AY328912	KM196303	KM196453	KM196353	KM196404	KM196245
	MZKI B-953b	[3]	Hypersaline water of saltern	Slovenia	AY302535	KM217174	KM196469	KM196367	–	KM196263
	EXF-1278c	(Jančič et al. unpublished data)	Hay storage	United Kingdom	KJ494635	KM196265	–	KM196322	–	–
	EXF-1441	(Jančič et al. unpublished data)	Unknown	Slovenia	KJ494640	KM196266	KM196417	KM196323	KM196369	KM196184
	EXF-1442	(Jančič et al. unpublished data)	Unknown	Denmark	KJ494643	KM196267	KM196418	KM196324	KM196370	KM196185
	EXF-1913	(Jančič et al. unpublished data)	Hypersaline water from salt lake	Unknown	KJ494637	KM196269	KM196420	KM196326	KM196372	KM196187
	EXF-5746	(Jančič et al. unpublished data)	Hypersaline water of solar saltern	Italy	KJ494642	KM196279	KM196429	KM196335	KM196382	KM196197
	EXF-5747	(Jančič et al. unpublished data)	Hay	Slovenia	KJ494634	KM196280	KM196430	–	KM196383	KM196198
	EXF-5752	(Jančič et al. unpublished data)	Feathers of seagull cadaver	Slovenia	KJ494639	KM196281	KM196431	KM196336	–	–
	EXF-5860	(Jančič et al. unpublished data)	Hypersaline water of solar saltern	Slovenia	KJ494636	–	KM196435	–	KM196387	KM196202
	EXF-5920	(Jančič et al. unpublished data)	Corn seeds	Slovenia	KJ494641	KM196285	KM196436	–	KM196388	KM196207
	MUCL 46253d	(Jančič et al. unpublished data)	Flavoured mineral water	France	KJ494638	KM196293	KM196443	KM196344	KM196397	KM196217
	MUCL 8703	(Jančič et al. unpublished data)	Leaf of Quercus sp.	Belgium	KJ494633	KM196287	–	–	–	KM196210
	CBS 136841	[27]	Indoor environment	Germany	KJ409907	KM034972	KM035061	KM035150	KM035239	–
	CBS 136843	[27]	Archive	The Netherlands	KJ409909	KM034974	KM035063	KM035152	KM035240	–
	CBS 136845	[27]	Office building	The Netherlands	KJ409911	KM034976	KM035065	KM035154	KM035242	KM196232
	CBS 136847	[27]	Boiled eggs plant	The Netherlands	KJ409913	KM034978	KM035067	KM035156	KM035244	–
	DAOM 226641e	[27]	Residence indoor	Canada	–	KM034935	KM035024	KM035113	KM035202	KM196223
	EXF-8748	[27]	Office dust	South Africa	KJ409896	KM034956	KM035045	KM035134	KM035223	KM196230
W. mellicola	CBS 633.66T	[3]	Date honey	Unknown	AY328916	JGI	JGI	JGI	JGI	KM196244
clade 2	CBS 110587	[3]	Cake	United Kingdom	AY302503	KM196311	KM196461	KM196361	KM196410	KM196254
58 strains	CBS 110588	[3]	Peanuts	Indonesia	AY302504	KM196312	KM196462	KM196362	KM196411	–
	CBS 110589	[3]	Dried salted fish Ophiocephalus striatus	Indonesia	AY302505	KM196313	KM196463	KM196320	KM196412	KM196255
	CBS 110593	[3]	Straw hat	Philippines	AY302509	KM196314	KM196464	KM196318	KM196413	–
	CBS 213.34	[3]	Unknown	Italy	AY302520	KM217173	KM196468	KM196366	–	KM196262
	EXF-483	[3]	Hypersaline water of saltern	Spain	AY328917	KM196297	KM196447	KM196348	–	KM196238
	EXF-622	[3]	Hypersaline water of saltern	Spain	AY302528	KM196299	KM196449	KM196349	KM196402	KM196240
	EXF-757	[3]	Hypersaline water of saltern	Dominican Republic	AY302531	KM196300	KM196450	KM196350	–	KM196241
	MZKI B-384	[3]	Seed	Hungary	AY302532	KM196301	KM196451	KM196351	KM196403	KM196242
	MZKI B-451	[3]	Dead grasshoper	Slovenia	AY302533	KM196302	KM196452	KM196352	–	KM196243
	EXF-1443	(Jančič et al. unpublished data)	Unknown	Denmark	KJ494622	KM196268	KM196419	KM196325	KM196371	KM196186
	EXF-277	(Jančič et al. unpublished data)	Hypersaline water of solar saltern	Spain	KJ494630	KM196264	KM196416	KM196321	KM196368	KM196183
	EXF-5675	(Jančič et al. unpublished data)	Spoiled jam	Slovenia	KJ494618	KM196274	KM196425	KM196330	KM196377	KM196192
	EXF-5677	(Jančič et al. unpublished data)	Air	Slovenia	KJ494616	KM196275	–	KM196331	KM196378	KM196193
	EXF-5828	(Jančič et al. unpublished data)	White chocolate	Slovenia	KJ494631	KM196282	KM196432	–	KM196384	KM196199
	EXF-5829	(Jančič et al. unpublished data)	Milk chocolate	Slovenia	KJ494624	KM196283	KM196433	–	KM196385	KM196200
	EXF-5830	(Jančič et al. unpublished data)	Chocolate	Slovenia	KJ494621	KM196284	KM196434	–	KM196386	KM196201
	EXF-5918	[27]	Ceiling in children’s room	Slovenia	KJ494632	KM034999	KM035088	KM035177	–	KM196206
	EXF-5922	(Jančič et al. unpublished data)	Chocolate	Slovenia	KJ494629	KM196286	KM196438	KM196338	KM196390	KM196209
	MUCL 40632	(Jančič et al. unpublished data)	Dried coconut pulp (Coco nucifera)	Brazil	KJ494627	KM196288	KM196440	KM196339	KM196392	KM196212
	MUCL 45611	(Jančič et al. unpublished data)	Flower from bosque (Begonia sp.)	Cuba	KJ494617	KM196291	–	KM196342	KM196395	KM196215
	MUCL 45613	(Jančič et al. unpublished data)	Flower from forest (Clusia rosea)	Cuba	KJ494619	KM196290	KM196441	KM196341	KM196394	KM196214
	MUCL 45614	(Jančič et al. unpublished data)	Flower of unidentified angiosperm	Cuba	KJ494626	KM196292	KM196442	KM196343	KM196396	KM196216
	MUCL 45615	(Jančič et al. unpublished data)	Flower from forest (Verbena officinalis)	Cuba	KJ494620	KM196289	–	KM196340	KM196393	KM196213
	UAMH 2651f	(Jančič et al. unpublished data)	Moldy white bread	Great Britain	KJ494628	KM196294	KM196444	KM196345	KM196398	KM196218
	UAMH 2757	(Jančič et al. unpublished data)	Soil	Canada	KJ494623	KM196295	KM196445	KM196346	KM196399	KM196219
	UAMH 6689	(Jančič et al. unpublished data)	Maple syrup	Canada	KJ494625	KM196296	KM196446	KM196347	KM196400	KM196220
	CBS 112378	[3]	Indoor environment	Germany	KJ409917	KM034987	KM035076	KM035165	KM035253	–
	CBS 136827	[3]	Unknown	Germany	KJ409898	KM034959	KM035048	KM035137	KM035226	–
	CBS 136836	[3]	Archive	The Netherlands	–	KM034967	KM035056	KM035145	KM035234	–
	CBS 136837	[3]	Bat cage	The Netherlands	–	KM034968	KM035057	KM035146	KM035235	–
	CBS 136838	[3]	Indoor environment	Germany	–	KM034969	KM035058	KM035147	KM035236	–
	CBS 136842	[3]	Indoor environment	Germany	KJ409908	KM034973	KM035062	KM035151	–	–
	CBS 136849	[3]	Indoor environment	Thailand	KJ409914	KM034981	KM035070	KM035159	KM035247	–
	DAOM 242694	[27]	House dust	Uruguay	KJ409876	KM034932	KM035021	KM035110	KM035199	–
	DAOM 242695	[27]	Dust in house	Micronesia	KJ409882	KM034940	KM035029	KM035118	KM035207	–
	DAOM 242696	[27]	Dust in house	Micronesia	KJ409884	KM034942	KM035031	KM035120	KM035209	–
	DAOM 242697	[27]	Dust in house	Micronesia	KJ409886	KM034944	KM035033	KM035122	KM035211	–
	DAOM 242698	[27]	House dust	Uruguay	KJ409889	KM034949	KM035038	KM035127	KM035216	–
	DAOM 242699	[27]	House dust	Uruguay	KJ409890	KM034950	KM035039	KM035128	KM035217	–
	DAOM 242700	[27]	House dust	Indonesia	KJ409892	KM034952	KM035041	KM035130	KM035219	–
	DAOM 242701	[27]	House dust	Indonesia	KJ409893	KM034953	KM035042	KM035131	KM035220	–
	DAOM 242702	[27]	Dust in house	Micronesia	KJ409887	KM034945	KM035034	KM035123	KM035212	–
	DAOM 242703	[27]	Dust in association office	Micronesia	–	KM034948	KM035037	KM035126	KM035215	–
	DAOM 242704	[27]	House dust	Indonesia	KJ409894	KM034954	KM035043	KM035132	KM035221	–
	DAOM 242705	[27]	Dust in apartment	Thailand	–	KM034958	KM035047	KM035136	KM035225	–
	DAOM 242799	[27]	House dust	Uruguay	KJ409877	KM034933	KM035022	KM035111	KM035200	–
	DAOM 242800	[27]	Dust in house	Micronesia	KJ409885	KM034943	KM035032	KM035121	KM035210	–
	EXF-8738	[27]	House dust	Uruguay	KJ409875	KM034931	KM035020	KM035109	KM035198	KM196221
	EXF-8740	[27]	Dust in house	Micronesia	KJ409881	KM034939	KM035028	KM035117	KM035206	KM196225
	EXF-8741	[27]	Dust in house	Micronesia	KJ409883	KM034941	KM035030	KM035119	KM035208	–
	EXF-8745	[27]	Dust in association office	Micronesia	–	KM034946	KM035035	KM035124	KM035213	KM196226
	EXF-8747	[27]	House dust	Indonesia	KJ409895	KM034955	KM035044	KM035133	KM035222	KM196229
	EXF-8749	[27]	Dust in apartment	Thailand	KJ409897	KM034957	KM035046	KM035135	KM035224	KM196231
	EXF-8754	[27]	Subcutaneous lesion on foot	India	KJ409915	KM034982	KM035071	KM035160	KM035248	KM196233
	EXF-8757	[27]	Dust in rental studio	Mexico	–	KM034989	KM035078	KM035167	KM035255	KM196235
	EXF-8758	[3]	Dust in rental studio	Mexico	–	KM034990	KM035079	KM035168	KM035256	KM196236
W. canadensis	MUCL 15061T	(Jančič et al. unpublished data)	Peat soil from cedar swamp	Canada	KJ494615	–	KM196439	–	KM196391	KM196211
clade 3	DAOM 226642	[27]	Indoor of residence	Canada	KJ409879	KM034936	KM035025	KM035114	KM035203	KM196224
5 strains	DAOM 242570	[27]	Indoor environment	Canada	KJ409918	KM034991	KM035080	KM035169	KM035257	KM196237
	CBS 110622	[3]	Catwalk in silos	United Kingdom	AY302517	KM196307	KM196457	KM196357	KM196407	KM196249
	DAOM 242571	[27]	Indoor environment	Canada	–	KM034988	KM035077	KM035166	KM035254	KM196234
W. tropicalis	EXF-8739 T	[27]	House dust	Uruguay	KJ409878	KM034934	KM035023	KM035112	KM035201	KM196222
clade 4	EXF-8744	[27]	House dust	Indonesia	KJ409891	KM034951	KM035040	KM035129	KM035218	KM196228
4 strains	CBS 120010	[3]	Soil	Egypt	KM217176	KM217175	KM196470	KM196317	KM196415	–
	EXF-8746	[27]	Dust in association office	Micronesia	KJ409888	KM034947	KM035036	KM035125	KM035214	KM196227
W. muriae	CBS 116628NT	[3]	Hypersaline water of saltern	Slovenia	AY302534	KM034938	KM035027	KM035116	KM035205	KM196261
14 strains	EXF-2361	(Jančič et al. unpublished data)	Chocolate	Slovenia	KJ494606	KM196270	KM196421	KM196327	KM196373	KM196188
	EXF-3554	(Jančič et al. unpublished data)	Saturated sugar solution	Slovenia	KJ494605	KM196271	KM196422	KM196328	KM196374	KM196189
	EXF-4967	(Jančič et al. unpublished data)	Hypersaline water of Dead Sea	Israel	KJ494610	KM196272	KM196423	KM196329	KM196375	KM196190
	EXF-5673	(Jančič et al. unpublished data)	Pollen basket (corbicula) of honey bee	Slovenia	KJ494604	KM196273	KM196424	–	KM196376	KM196191
	EXF-5678	(Jančič et al. unpublished data)	Halophyte	Slovenia	KJ494603	KM196276	KM196426	KM196332	KM196379	KM196194
	EXF-5681	(Jančič et al. unpublished data)	Halophyte	Slovenia	KJ494600	KM196277	KM196427	KM196333	KM196380	KM196195
	EXF-5685	(Jančič et al. unpublished data)	Halophyte	Slovenia	KJ494601	KM196278	KM196428	KM196334	KM196381	KM196196
	EXF-5915	[27]	Living room wall	Slovenia	KJ494593	KM035002	KM035091	KM035180	KM035266	KM196203
	EXF-5916	[27]	Kitchen wall	Slovenia	KJ494594	KM035001	KM035090	KM035179	KM035265	KM196204
	EXF-5917	[27]	Ceiling in bedroom	Slovenia	KJ494613	KM035000	KM035089	KM035178	–	KM196205
	EXF-5921	(Jančič et al. unpublished data)	Milk chocolate	Slovenia	KJ494609	–	KM196437	KM196337	KM196389	KM196208
	CBS 136829	[27]	Archive in justice department	The Netherlands	–	KM034960	KM035049	KM035138	KM035227	–
	CBS 136844	[27]	Office building	The Netherlands	KJ409910	KM034975	KM035064	KM035153	KM035241	–
a: CBS = CBS-KNAW Fungal Biodiversity Centre, Utrecht, The Netherlands
b: MZKI = Microbiological Culture Collection of the National Institute of Chemistry, Ljubljana, Slovenia
c: EXF = Ex Culture Collection of the Department of Biology, Biotechnical Faculty, University of Ljubljana in Ljubljana, Infrastructural Centre Mycosmo, MRIC UL, Ljubljana, Slovenia
d: MUCL = Mycotheque of the Catholic University of Louvain, Louvain la Neuve, Belgium
e: DAOM = Canadian Collection of Fungal Cultures, Agriculture and Agri-Food Canada, Ottawa, Canada
f: UAMH = University of Alberta Microfungus Collection and Herbarium, Edmonton, Canada
NT = ex-neotype strain
T = ex-type strain
Sequences from Zalar et al. [3] are in red
Sequences from GenBank (Jančič et al. unpublished data) are in green
Sequences from companion study Nguyen et al. [27] are in blue
Sequences from the present study are in black
Sequences for MCM7, TSR1, RPB1 and RPB2 from strain CBS 633.66 were extracted from the Joint Genome Institute (JGI) MycoCosm site
