# Supplementary material for: A Taxonomic Revision of the Wallemia sebi Species Complex
Source: PLoS One. 2015 May 27;10(5):e0125933. doi: 10.1371/journal.pone.0125933 (PMC4446336; doi:10.1371/journal.pone.0125933)
Supplement: S2 Table — (XLSX) [file pone.0125933.s005.xlsx]

## Sheet: Sheet1
S2 Table. Primer names and sequences.
Gene	Forward primer		Reverse primer
	Name	Sequence	Name	Sequence
ITS	ITS1a	5'-TCC GTA GGT GAA CCT GCG G-3'	ITS4a	5'-TCC TCC GCT TAT TGA TAT GC-3'
RPB1	RPB1WFb	5'-AAG ACG AAG AGG CCA AGC AGT-3'	RPB1WRb	5'-ACG CAA ATA GAC AAT CGG AAC CT-3'
RPB2	RPB2WFb	5'-AAA TCA TTG AAA GYA TYT GTG TTA -3'	RPB2WRb	5'-CGA AGW GWT GCR GTG TAT TT-3'
MCM7	MCM7WFb	5'-AGA GCA ATG AGG GCA GGT TT-3'	MCM7WRb	5'-CGG CCA AGG AGA GGG TTA G-3'
TSR1	TSR1WFb	5'-AGA TTA GAT TTG GGT GGT CCTT-3'	TSR1WRb	5'-ATT CCA TAA CAC CRT CKG ACA TC-3'
HAL2	H2W-Fc	5'-GGG CAR TAC GCY GTW TGT CTC GCT-3'	H2W-Rc	5'-ATG RTC CCA GAT YTT YTC CTG GTA-3'
a: Primers from White et al. [35]
b: Primers from companion study (Nguyen et al. [27])
c: Primers designed in the present study
