# Supplementary material for: A Taxonomic Revision of the Wallemia sebi Species Complex
Source: PLoS One. 2015 May 27;10(5):e0125933. doi: 10.1371/journal.pone.0125933 (PMC4446336; doi:10.1371/journal.pone.0125933)
Supplement: S3 Table — (XLSX) [file pone.0125933.s006.xlsx]

## Sheet: Sheet1
S3 Table. Alignment properties, selected nucleotide substitution models, Bayesian analysis settings, and Bayesian posterior probabilities for clades 1-4.
	ITS	TSR1	MCM7	RPB1	RPB2	HAL2	Combined	ITSenvironmental
Characters included in analysis (with gaps)	513	563	555	573	678	344	3226	511
Parsimony informative characters (%)	39 (8)	64 (11)	68 (12)	71 (12)	54 (8)	34 (13)	382 (12)	–
Mean pair-wise distances between species (n)	0.019 (3442)	0.048 (3829)	0.051 (3866)	0.048 (3479)	0.036 (3131)	0.048 (3829)	–	–
Mean pair-wise distances within species (n)	0.005 (1811)	0.002 (2057)	0.007 (2239)	0.002 (1981)	0.005 (1720)	0.002 (2057)	–	–
Nucleotide substitution model (AIC)	HKY+G	GTR+I	GTR+I	K80+I	HKY+I	HKY+G	–	HKY+G
Gamma-distribution rate (G)	0.137	–	–	–	–	0.219	–	14370
Proportion of invariable sites rate (I)	–	0.625	0.781	0.746	0.804	–	–	–
Number of substitution rates (n)	2	6	6	2	2	2	–	2
Best negative log likelihood (–lnL)	1299.93	1220.52	1315.04	1307.33	1399.28	813.15	–	1299.93
Substitution rate [AC] = R (a)	–	588.25	1.98	–	–	–	–	–
Substitution rate [AG] = R (b)	–	20833.6	6.55	–	–	–	–	–
Substitution rate [AT] = R (c)	–	4603.63	0.63	–	–	–	–	–
Substitution rate [CG] = R (d)	–	3981.18	0.45	–	–	–	–	–
Substitution rate [CT] = R (e)	–	26251.5	15.92	–	–	–	–	–
Substitution rate [GT] = R (f)	–	1	1	–	–	–	–	–
Transitions/transversions rate ratio (ti/tv)	0.7	–	–	3.8	4.4	3.5	–	0.9
Generations (n, in millions)	3	3	3	3	3	3	10	3
MCMC (n)	4	4	4	4	4	4	4	4
Runs (n)	3	3	3	3	3	3	3	3
Statistical support for clade 1 (PP)	1	1	1	0.91	0.6	1	1	1
Statistical support for clade 2 (PP)	–	1	1	1	1	1	1	–
Statistical support for clade 3 (PP)	0.74	1	1	1	0.81	1	1	0.83
Statistical support for clade 4 (PP)	1	1	1	1	1	1	1	1
Combined = ITS + RPB1 + RPB2 + MCM7 + TSR1 + HAL2
n = number of observations
AIC = Akaike Information Criterion
MCMC = Markov Chain Monte Carlo
PP = posterior probability
HKY = Hasegawa, Kishino and Yano model
GTR = General Time-Reversible model
K80 = Kimura’s 2-parameter model
