# Supplementary material for: A Taxonomic Revision of the Wallemia sebi Species Complex
Source: PLoS One. 2015 May 27;10(5):e0125933. doi: 10.1371/journal.pone.0125933 (PMC4446336; doi:10.1371/journal.pone.0125933)
Supplement: S4 Table — (XLSX) [file pone.0125933.s007.xlsx]

## Sheet: Sheet1
S4 Table. Growth parameters of W. sebi, W. mellicola, W. tropicalis and W. canadensis on MYA with different water activities.
Addition	Percentage added	Concentration added	Water activity	W. sebi (clade 1; 6 measured strains)		W. mellicola (clade 2; 6 measured strains)		W. canadensis (clade 3; 4 measured strains)		W. tropicalis (clade 4; 6 measured strains)
	(%)	(mol/l)	(aw)	Growth rate (mm d-1)	R2	Growth rate (mm d-1)	R2	Growth rate (mm d-1)	R2	Growth rate (mm d-1)	R2
None	0	0	1	0.3	0.999	0.36	0.98	0.27	0.998	0.22	0.982
Sucrose	10	0.3	0.99	0.61	0.999	0.64	0.999	0.49	0.999	0.61	0.999
	20	0.6	0.98	0.67	0.995	0.65	0.99	0.62	0.999	0.71	0.992
	30	0.9	0.97	0.76	0.996	0.69	0.985	0.66	0.992	0.74	0.982
	40	1.2	0.96	0.74	0.997	0.74	0.994	0.69	0.992	0.72	0.981
	50	1.5	0.94	0.73	0.997	0.71	0.994	0.63	0.991	0.69	0.976
	60	1.8	0.92	0.57	0.995	0.71	0.999	0.6	0.988	0.54	0.984
	70	2	0.89	0.46	0.999	0.62	0.999	0.51	0.997	0.44	0.997
	80	2.3	0.84	0.33	0.953	0.44	0.98	0.32	0.998	0.38	0.99
	90	2.6	0.78	0.08	0.932	0.13	0.913	0.17	0.942	0.17	0.95
	100	2.9	0.75	0	0	0	0	0	0	0	0
Glycerol	10	1	0.97	0.6	0.996	0.54	0.988	0.54	0.998	0.53	0.986
	20	2.1	0.95	0.59	0.999	0.6	0.999	0.48	0.999	0.53	0.996
	30	3.1	0.9	0.44	0.999	0.46	0.997	0.37	0.997	0.38	0.996
	40	4.2	0.87	0.29	0.996	0.38	0.998	0.25	0.998	0.3	0.988
	50	5.2	0.83	0.2	0.995	0.19	0.997	0.2	0.982	0.2	0.988
	60	6.2	0.76	0	0	0	0	0	0	0	0
NaCl	4	0.7	0.98	0.55	0.997	0.5	0.982	0.45	0.999	0.48	0.982
	8	1.4	0.95	0.59	0.996	0.52	0.992	0.46	0.998	0.53	0.999
	12	2.1	0.93	0.52	0.997	0.46	0.992	0.38	0.982	0.41	0.997
	16	2.7	0.89	0.45	0.999	0.35	0.987	0.31	0.995	0.27	0.987
	20	3.4	0.86	0.31	0.994	0.2	0.949	0.16	0.997	0.16	0.985
	24	4.1	0.82	0.21	0.905	0.12	0.988	0.1	0.871	0.1	0.8
	28	4.8	0.79	0.13	0.999	0	0	0	0	0.02	0
	32	5.5	0.76	0	0	0	0	0	0	0	0
MgCl2	2	0.2	0.99	0.39	0.998	0.44	0.994	0.32	0.999	0.39	0.983
	4	0.4	0.98	0.48	0.999	0.48	0.995	0.4	0.998	0.48	0.991
	6	0.6	0.96	0.49	0.999	0.48	0.997	0.4	0.996	0.48	0.998
	9	0.9	0.94	0.46	0.999	0.45	0.996	0.32	0.995	0.46	0.999
	11	1.2	0.92	0.39	0.998	0.39	0.989	0.22	0.999	0.36	0.999
	13	1.4	0.9	0.29	0.999	0.21	0.999	0	0	0.21	0.993
	15	1.6	0.87	0.16	0.995	0	0	0	0	0	0
	17	1.8	0.85	0.01	0.999	0	0	0	0	0	0
	19	2	0.82	0	0	0	0	0	0	0	0
