# Supplementary material for: A Taxonomic Revision of the Wallemia sebi Species Complex
Source: PLoS One. 2015 May 27;10(5):e0125933. doi: 10.1371/journal.pone.0125933 (PMC4446336; doi:10.1371/journal.pone.0125933)
Supplement: S5 Table — (XLSX) [file pone.0125933.s008.xlsx]

## Sheet: Sheet1
S5 Table. Secondary metabolite patterns detected by HPLC analysis during the growth of W. sebi, W. mellicola, W. tropicalis and W. canadensis on on YES agar and CYAS.
Metabolite code	Retention time (min)	UV/VIS spectrum wave length [nm] (relative peak high [%])	W. sebi (clade 1)	W. mellicola (clade 2)	W. canadensis (clade 3)	W. tropicalis (clade 4)
INDO1	1.71	195 (60), 220 (100), 283 (20)	+	+	-	-
INDO2	1.63	194 (60), 218 (100), 280 (20)	+	-	-	-
INDO5	2.82	194 (60), 218 (100), 280 (20)	-	-	+	-
INDO6	5	197 (60), 222 (100), 280 (20)	-	-	+	-
INDO7	2.86	194 (60), 220 (100), 280 (20)	-	-	+	-
MOL0	0.57	200 (100), 258 (30), 294 (20)	+	+	-	-
MOL5	1.18	200 (100), 262 (30), 295 (20)	-	-	+	-
DOL1	0.74	192 (100)	+	+	-	-
END1	1.22	190 (100)	+	+	-	-
END2	1.6	190 (100)	+	+	+	-
END3	3.27	190 (100)	-	+	-	-
END5	0.95	190 (100)	+	+	-	-
END0	1.83	190 (100)	-	-	+	-
DIPIC1	1	195 (100), 220 (60), 284 (90)	+	+	-	-
DIPIC4	1.95	195 (100), 220 (60), 284 (90)	-	-	+	-
ERGO0	8.66	272 (95), 282 (100), 293 (70)	+	+	-	-
ERU1	4.23	279 (100)	-	+	-	-
ERU2	4.69	279 (100)	-	+	-	-
OFLO1	2.57	208 (100), 247 (20), 359 (30)	+	+	-	-
OFLO2	3.91	205 (100), 242 (40), 353 (20)	-	-	+	-
RHIO1	6.95	190 (60), 220 (20), 296 (100)	-	+	-	-
RHIO2	5.8	190 (60), 222 (20), 296 (100)	-	-	+	-
SEBI1	1.29	207 (100), 240 (40), 300 (40)	+	+	-	-
SEBI3	2.33	206 (100), 240 (40), 300 (40)	-	-	+	-
NOU	2.23	203 (100), 253 (40), 293 (40)	-	+	-	-
CLOM0	1.6	192 (100), 254 (60)	-	-	+	-
VITA1	1.7	220 (100), 260 (40), 360 (5)	+	-	-	-
VITA2	2.86	218 (100), 260 (80), 360 (20)	-	-	+	-
BOM0	1.47	210 (100), 285 (30)	+	+	-	-
BOM1	2.52	210 (100), 285 (30)	-	-	+	-
ROED1	1.94	194 (100), 266 (60), 355 (20), 600 (10)	+	+	-	-
ROED2	1.55	192 (100), 270 (40), 360 (40), 580 (20)	-	+	-	-
ROED3	1.64	195 (100), 260 (50), 290 (40), 580 (20)	+	+	-	-
YEL4	2.46	200 (100), 250 (70), 300 (50), 490 (20)	+	+	-	-
YEL5	2.02	190 (100), 260 (80), 300 (40), 450 (20)	+	+	-	-
PAL0	1.97	211 (100)	+	+	-	-
PAL1	3.44	192 (100)	+	+	-	-
PAL2	3.76	193 (100)	+	+	-	-
PAL3	3.33	200 (100)	-	+	-	-
PAL4	3.15	195 (100)	+	-	-	-
PALO2	5.01	193 (100)	+	+	-	-
PALO4	5.89	196 (100)	-	+	-	-
PALO5	7.63	192 (100)	+	+	-	-
PALO6	4.7	199 (100)	-	-	+	-
PALO7	6.04	198 (100)	-	-	+	-
PALO8	6.15	198 (100)	-	-	+	-
